# Supplementary material for: Construction of Hexagonal Prism-like Defective BiOCL Hierarchitecture for Photocatalytic Degradation of Tetracycline Hydrochloride
Source: Nanomaterials (Basel). 2022 Aug 5;12(15):2700. doi: 10.3390/nano12152700 (PMC9370337; doi:10.3390/nano12152700)
Supplement: Supplementary file 1 [file nanomaterials-12-02700-s001.zip]

Archive with 1 entries (1 files):
- nanomaterials-1840722-supplementary.pdf
